# Supplementary material for: A computational study of the Warburg effect identifies metabolic targets inhibiting cancer migration
Source: Mol Syst Biol. 2014 Aug 1;10(8):744. doi: 10.15252/msb.20134993 (PMC4299514; doi:10.15252/msb.20134993)
Supplement: Supplementary file 1 — Supplementary Dataset S1 [file msb0010-0744-SD1.xlsx]

## Sheet: Suppl. Dataset S1
	normoxia [lactate secretion nmoles/unit cell mass]									hypoxia [lactate secretion nmoles/unit cell mass]
cell line	replicate 1	replicate 2	replicate 3	replicate 4	replicate 5	replicate 6	replicate 7	median lactate normoxia	SD lactate normoxia	replicate 1	replicate 2	replicate 3	replicate 4	replicate 5	replicate 6	replicate 7	median lactate hypoxia	SD lactate hypoxia
MCF7	136.711	219.336	182.309	69.6904	76.7158	91.2319	129.332	129.332	55.885	242.036	549.862	438.804	62.6476	98.3841	81.0135	245.458	242.036	188.037
T47D	159.621	133.41	134.912	64.6067	58.0081	89.1707	106.622	106.622	38.21	333.35	326.503	259.164	67.7629	107.067	109.736	200.597	200.597	109.205
HS578T	586.026	676.627	845.774	247.5	364.503	216.905	489.556	489.556	230.854	392.246	511.509	475.234	233.616	251.056	238.693	350.392	350.392	114.947
BT549	390.081	412.821	630.574	193.135	249.357	208.111	347.347	347.347	152.261	365.892	683.102	538.313	193.698	270.519	377.678	404.867	377.678	163.362
