# Supplementary material for: A computational study of the Warburg effect identifies metabolic targets inhibiting cancer migration
Source: Mol Syst Biol. 2014 Aug 1;10(8):744. doi: 10.15252/msb.20134993 (PMC4299514; doi:10.15252/msb.20134993)
Supplement: Supplementary file 2 — Supplementary Dataset S2 [file msb0010-0744-SD2.xlsx]

## Sheet: Suppl. Dataset S2
Sample name	AFR	EOR	BEC	GR (1/h)	Mean migration speed (um/h)
LE:CCRF-CEM	1.008	1.54974	1.19733	0.0374532
LE:HL-60	0.965438	0.95041	1.11994	0.034965
LE:MOLT-4	1.10447	1.71876	1.17848	0.0358423
LE:RPMI-8226	0.99197	1.03229	1.12211	0.0298507
LE:SR	1.73124	0.999936	1.15046	0.0348432
LE:K-562	0.823543	0.795106	1.07307	0.0510204
BR:MCF7	0.93209	0.993471	1.12702	0.0393701	10.0492
UN:NCI/ADR-RES	1.67906	1.51055	1.20534	0.0294118
BR:MDA-MB-231	1.97817	1.23686	1.2074	0.0238663	35.547
BR:HS-578-T	9.07808	1.13155	1.21748	0.0185874	37.8593
BR:MDA-MB-435	1.43227	1.08555	1.1618	0.0387597	12.8139
BR:T47D	0.991692	0.949544	1.03842	0.021978	6.49445
BR:MDA-N	1.13321	0.934243	1.14392	0.0444444
BR:BT-549	2.11911	2.15761	1.17026	0.0185529	14.9476
CNS:SF268	1.64641	0.997472	1.20825	0.0302115
CNS:SF295	1.22004	1.2098	1.17682	0.0338983
CNS:SF539	1.92781	1.69306	1.23331	0.0282486
CNS:SNB-19	1.34876	1.05905	1.17883	0.0289017
CNS:SNB-75	2.79073	2.34625	1.28848	0.0159236
CNS:U251	1.43426	1.00714	1.19731	0.0420168
CO:COLO-205	0.939848	0.928529	1.14096	0.0420168
CO:HCC2998	1.23249	1.05383	1.11139	0.031746
CO:HCT-116	1.03133	0.963688	1.13052	0.0574713
CO:HCT-15	1.03702	1.02292	1.20289	0.0485437
CO:HT29	1.43291	1.0833	1.18716	0.0512821
CO:KM12	1.06076	0.969653	1.1337	0.0421941
CO:SW620	1.16846	0.910128	1.12507	0.0490196
RE:786-0	1.29406	1.10197	1.21491	0.0446429
RE:A498	1.66753	2.26706	1.21825	0.0149701
RE:ACHN	1.69611	1.84806	1.16333	0.0363636
RE:CAKI-1	1.80207	1.4674	1.17922	0.025641
RE:RXF393	2.57255	3.6943	1.23437	0.0158983
RE:SN12C	1.68536	1.46621	1.13401	0.0338983
RE:TK10	3.17424	2.9381	1.20889	0.0194932
RE:UO-31	1.51565	1.33859	1.19902	0.0239808
LC:A549	1.39728	1.08676	1.17697	0.0436681
LC:EKVX	1.07256	1.06379	1.1984	0.0229358
LC:HOP-62	1.627	1.55762	1.17984	0.025641
LC:HOP-92	1.62216	2.22654	1.20128	0.0125786
LC:NCI-H226	1.54516	1.09179	1.14094	0.0163934
LC:NCI-H23	1.04614	1.05018	1.16677	0.0299401
LC:NCI-H322M	1.22346	1.52186	1.23121	0.0283286
LC:NCI-H460	1.45416	0.962535	1.12382	0.0561798
LC:NCI-H522	1.11472	1.08233	1.17529	0.026178
OV:IGROV-1	1.14217	1.3395	1.17625	0.0322581
OV:OVCAR-3	1.17202	1.21899	1.1687	0.0288184
OV:OVCAR-4	1.18962	1.06711	1.10266	0.0241546
OV:OVCAR-5	1.69845	2.01552	1.21088	0.0204918
OV:OVCAR-8	1.06267	1.13131	1.18811	0.0383142
OV:SK-OV-3	1.96547	1.84017	1.18895	0.0205339
PR:PC-3	1.27509	1.10962	1.11103	0.0369004
PR:DU-145	1.34984	1.74467	1.16423	0.0309598
ME:LOXIMVI	1.17554	1.06923	1.15534	0.0487805
ME:MALME-3M	1.51357	1.60625	1.1361	0.021645
ME:M14	1.31873	1.13143	1.15382	0.0380228
ME:SK-MEL-2	1.68329	2.94414	1.21553	0.021978
ME:SK-MEL-28	1.29987	1.26162	1.18753	0.02849
ME:SK-MEL-5	1.00445	0.877572	1.0894	0.0396825
ME:UACC-257	1.14802	1.04285	1.12856	0.025974
ME:UACC-62	0.983831	1.18705	1.13664	0.0319489
