# Supplementary material for: A computational study of the Warburg effect identifies metabolic targets inhibiting cancer migration
Source: Mol Syst Biol. 2014 Aug 1;10(8):744. doi: 10.15252/msb.20134993 (PMC4299514; doi:10.15252/msb.20134993)
Supplement: Supplementary file 3 — Supplementary Dataset S3 [file msb0010-0744-SD3.xlsx]

## Sheet: Suppl. Dataset S3
Compunds correlated to the AFR			Compunds correlated to the growth rate			Compunds correlated to the AFR and not to the growth rate
NSC number	Drug name, if known. Else, the NSC number		NSC number	Drug name, if known. Else, the NSC number		NSC number	Drug name, if known. Else, the NSC number
742	'Azaserine'		742	'Azaserine'		14975	'Butyric'
2384	'Cyclohexanone'		762	'Mechlorethamine'		15309	'p-Benzoquinone'
3053	'Actinomycin'		1895	'Guanazole'		24500	'p-Benzoquinone'
4728	'Thiadiazole'		2384	'Cyclohexanone'		25149	'Podocarpa-7'
6814	'13-Docosenoic'		3053	'Actinomycin'		33530
7364	'Metoprine'		4728	'Thiadiazole'		34821
7365	'DON'		6171	'p-Menthane'		38535
8120	'4H-Furo[3'		6396	'Thiotepa'		40341
10010			6814	'13-Docosenoic'		52745
11905	'Tecomin'		7364	'Metoprine'		68091	'Ethylene'
14975	'Butyric'		7365	'DON'		80469	'1H-Naphth[2'
15309	'p-Benzoquinone'		8120	'4H-Furo[3'		81052	'Streptonigrin'
24500	'p-Benzoquinone'		10010			100046	'Elephantopin'
25149	'Podocarpa-7'		11905	'Tecomin'		102817	'Elephantin'
30916	'MP'		17275			104801	'Cytembena'
33530			19893	'Fluorouracil (5FU)'		112152	'2H'
34821			20534	'Thioxanthen-9-one'		118994	'Inosine-glycodialdehyde'
38535			21075	'7-Isoquinolinol'		126765	'B633407K028'
40341			21548	'Thymidine'		135037	'3a.beta.'
44185			22842	'6H-Benzofuro[3'		137442	'2-Cyclopentene-1-carboxylic'
52745			25154	'Pipobroman'		140377	'Arnebin'
58368	'733-2052'		26980	'Mitomycin'		144168	'2(1H)-Quinoxalinone'
63701	'B181008'		27640	'Floxuridine (FUdR)'		156130	'MELAMPODIN'
68091	'Ethylene'		30916	'MP'		157930	'Sulfonium'
69187	'AT'		32065	'Hydroxyurea'		163027	'Diketocoriolin'
71795	'6H-Pyrido[4'		36354	'Benzo[a]heptalen-9(5H)-one'		163088	'Berbinium'
73306			44185			170984	'Pimozide'
73735	'Benzoic'		49842	'Vinblastine-sulfate'		172946	'Colchicine'
80466	'1H-Naphth[2'		51143	'Pyrazoloimidazole'		210761	'Streptovaricin'
80469	'1H-Naphth[2'		56410	'Porfiromycin'		212509	'Ergosta-2'
81052	'Streptonigrin'		58368	'733-2052'		239375
85700	'Quinolinium'		59220			249995	'1.xi.'
86100			63701	'B181008'		265203	'MULTIGILIN'
86715			63878	'Cytarabine (araC)'		267712	'RESIBUFOGENIN'
100046	'Elephantopin'		69187	'AT'		269142	'BL'
102817	'Elephantin'		69603	'Quinoline'		277293	'CINNAMODIAL'
104801	'Cytembena'		71795	'6H-Pyrido[4'		282752	'Eunicin'
107392	'5-Hydroxypicolinaldehyde-thiose'		71851	alpha-2-Deoxythioguanosine'		283440	'ERIOFERTIN'
109351			73306			285706
112152	'2H'		73735	'Benzoic'		291643	'Pyrimidineacetaldehyde'
118994	'Inosine-glycodialdehyde'		77037	'Tetrandrine'		292206	'RUSTAIYAN'
122750	'Geldanamicin'		79037	'Lomustine (CCNU)'		294734	'Terreic'
122864	'Styrene'		80466	'1H-Naphth[2'		301457	'Cycloalkannin'
126728	'Ver'		80756	'Quinoline'		326233	'Epiepoxydon'
126765	'B633407K028'		80870	'Hydrouracil'		328166	'8B-Hydroxy-9B'
126771	'Dichloroallyl-lawsone'		82151	'Daunorubicin'		330512	'GLD-91-III'
126849	'3-Deazauridine'		83265	'Trityl-cysteine'		341651	'SENECIOYLCHAPARRIN'
127755	'Triazinate'		83292	'6H-Pyrido[4'		342435	'QUINAZOLINONE'
133100	'Rifamycin'		85235	'10.alpha.H-Ambrosa-2'		349644	'CYANOCYCLINE'
135037	'3a.beta.'		85700	'Quinolinium'		354049	'LMU-3'
137442	'2-Cyclopentene-1-carboxylic'		86100			356207	'1-Cyclohexene-1-carboxylic'
139105	Bakers-soluble-antifoliate'		86715			363182	'U-64815'
140377	'Arnebin'		87206	'6H-Pyrido[4'		368697	'Benz[a]anthracene-1'
141537	'Anguidine'		88468	'ETAMYCIN'		374551	'Fenretinide'
141633	'Homoharringtonine'		95441	'Semustine (MeCCNU)'		374979
142055			95466	'PCNU'		382000
142227	'GEIPARVIN'		98949	'9-Methylellipticine'		382001
143095	'Pyrazofurin'		102627	'Yoshi-864'		600285
144168	'2(1H)-Quinoxalinone'		107392	'5-Hydroxypicolinaldehyde-thiose'		600286
144310			109351			600681
148290	'Alanine'		113764			606194	'Annonacin'
150014	'Hydrazine'		122750	'Geldanamicin'		618201
152731	'6H-Pyrido[4'		122864	'Styrene'		618315
156130	'MELAMPODIN'		123115			619042	'Cyclohexanone'
157930	'Sulfonium'		123127	'Doxorubicin'		620129	'Propanenitrile'
158036			125973	'Paclitaxel---Taxol'		620325	'Spiro[cyclohexane-1'
158382	'4(1H)-Quinazolinone'		126728	'Ver'		620514
158389	'4(1H)-Quinazolinone'		126771	'Dichloroallyl-lawsone'		620515
161128			126849	'3-Deazauridine'		621812
162907	'6-(5-Hexen-1-yl)ellipticine'		127755	'Triazinate'		622114
163027	'Diketocoriolin'		129943	'ICRF-159'		622281	'4H-1-Benzothiopyran-4-one'
163088	'Berbinium'		132313	'Dianhydrogalactitol'		622282	'4H-1-Benzothiopyran-4-one'
163501	'Acivicin'		133100	'Rifamycin'		622700	'Methanaminium'
170984	'Pimozide'		135758	'Piperazinedione'		623639
172610	'METHYLUNDECYLPIPERIDINE'		136513	'Furan'		625154
172946	'Colchicine'		139105	Bakers-soluble-antifoliate'		625492	'Bismuth'
176324	'Hydroxy'		139490	'Emofolin'		625542
176328	'Ellipticine'		141537	'Anguidine'		626878	'Cyclopentanone'
176503	'Fastigilin'		141633	'Homoharringtonine'		626880	'Cyclopentanone'
210760	'Streptovaricin'		142055			627371
210761	'Streptovaricin'		142227	'GEIPARVIN'		627740
211500	'Nagilactone'		142982	'Hycanthone'		627991	'Benzo[g]pteridine-2'
212509	'Ergosta-2'		143095	'Pyrazofurin'		628930
224369	'3(2H)-Pyridazinone'		143241	'Dibenzo[de'		629974	'7H-1'
227279			143491	'Daunomycin'		631305	'cis-Dichlorobis(4-methoxyphenet'
236580	'Destruxin'		144310			632791	'Platinum'
237671	'Actinomycin'		145668	'Cyclocytidine'		632862	'Tetrakisoxinatosilicon(IV)tetra'
239375			146604	'FUR'		634791
249995	'1.xi.'		148290	'Alanine'		636679
256927	'Iproplatin'		150014	'Hydrazine'		637399
265203	'MULTIGILIN'		152731	'6H-Pyrido[4'		637467
266491	'Psorspermin'		153353	'L-Alanosine'		638304	'Hydrazinecarbothioamide'
267033	'Trichothec-9-en-4.beta.-ol'		156305	'Methanesulfonamide'		639503	'Cyclopentanone'
267461	'Nanaomycin'		157004	'Nybomycin'		639516	'Cyclopentanone'
267712	'RESIBUFOGENIN'		158036			640192	'6-Phenylthio-7H-benzocyclohepte'
269142	'BL'		158382	'4(1H)-Quinazolinone'		641281
271674	'Diaminocyclohexyl-Pt-II'		158383	'4(1H)-Quinazolinone'		641283
272346			158389	'4(1H)-Quinazolinone'		641285
277293	'CINNAMODIAL'		161128			641393	'5H-Naphtho[2'
282752	'Eunicin'		162907	'6-(5-Hexen-1-yl)ellipticine'		641394	'1H-Benzo[a]carbazole-1'
283440	'ERIOFERTIN'		163501	'Acivicin'		641395	'1H-Benzo[a]carbazole-1'
285706			164011	'Zorubicin (Rubidazone)'		641594
286193	'Tiazofurin'		164017			642684
291643	'Pyrimidineacetaldehyde'		169716			645157
292206	'RUSTAIYAN'		172610	'METHYLUNDECYLPIPERIDINE'		645976
292463	'Spiro(3'		174589			648147
294734	'Terreic'		176324	'Hydroxy'		648148
301457	'Cycloalkannin'		176326	'9-Chloroellipticine'		648150
302325	'Pyrimidine'		176327	'Ellipticine'		650717	'Stipiamide'
318800	'Uridine'		176328	'Ellipticine'		650748
319947			176503	'Fastigilin'		653830
320877	'GELDANAMYCIN'		194617	'Isoquinocycline'		654893
322355			208734	'Aclacinomycin'		656280
322921	'Pibenzimol'		210717	'6H-Pyrido[4'		658387
326233	'Epiepoxydon'		210760	'Streptovaricin'		664316
328166	'8B-Hydroxy-9B'		211500	'Nagilactone'		665076
328403	'Acetamide'		224131	'N-phosphonoacetyl-L-aspartic-ac'		668844
330465			224369	'3(2H)-Pyridazinone'		671353
330500	'Geldanamycin'		227279			676864
330512	'GLD-91-III'		236580	'Destruxin'		688074
338258	'ELLIPTICINE'		237020			688535
339638	'Fostriecin'		237068	'Ellipticine'		689530
339875	'PHORBOL'		237106	'2-Hydroxy-2-deaminoactinomycin'		691369
341651	'SENECIOYLCHAPARRIN'		237671	'Actinomycin'		691562
342435	'QUINAZOLINONE'		239400			691564
349051			246131	'Pentanoic'		692391
349155	'MARGETINE'		251699	'DICENTRINE-(-)'		692400
349644	'CYANOCYCLINE'		256439	'4-DMD'		692584
351075	'1H-Azepine-1-carbothioic'		256927	'Iproplatin'		693882
351078	'Hydrazinecarbothioamide'		258812			698035
352122	'Trimetrexate'		261726	'3-Deazaguanine'		698048
352277	'COLCHICIDE.HCL'		265211	'1-Naphthacenecarboxylic'		698088
353527			266491	'Psorspermin'		698291
354049	'LMU-3'		267033	'Trichothec-9-en-4.beta.-ol'
354670	'3-Azabicyclo[3.2.2]nonane-3-car'		267229	'1-Naphthacenecarboxylic'
356207	'1-Cyclohexene-1-carboxylic'		267461	'Nanaomycin'
360239			267469	'Deoxydoxorubicin'
361128	'Skyrin'		268242	'N-N-Dibenzyl-daunomycin'
363182	'U-64815'		269148	'Menogaril'
363812	'Tetraplatin'		271674	'Diaminocyclohexyl-Pt-II'
365360			272346
366241	'Bispyridocarbazolium'		275647
368390	'DUP785-brequinar'		284682	'NSC'
368697	'Benz[a]anthracene-1'		284751	'8-Chloro-cyclic-AMP'
372939			286193	'Tiazofurin'
372944			286628
374551	'Fenretinide'		292463	'Spiro(3'
374979			292685
374998	'1-Piperazinecarbothioic'		296934	'Teroxirone'
375575	'Cyclopentenylcytosine'		298276	'Ethanediamide'
382000			301477
382001			302325	'Pyrimidine'
382034			303812	'Aphidicolin-glycinate'
382035			303861	'L-Cysteine'
382049			305884	'Acodazole'
382053			308847	'Amonafide'
382054	'1H-Benzotriazolium'		317003	'9H-Thioxanthen-9-one'
600060	'Hydrazinecarbodithioic'		318800	'Uridine'
600285			319947
600286			320877	'GELDANAMYCIN'
600681			322355
602313			322921	'Pibenzimol'
605440			325014	'Bactobolin'
606194	'Annonacin'		325319	'Didemnin'
613002			328403	'Acetamide'
615538			329097
616362	'2-Methoxycarbonyl-3'		330465
617573	'Benzoic'		330500	'Geldanamycin'
617823	'4-Morpholinepentanoic'		330507
617976	'Benzo(a)phenazine-8-carboxamide'		335142	'6H-Pyrido[4'
618059	'1-Penten-3-one'		337766	'Bisantrene'
618201			338258	'ELLIPTICINE'
618315			339638	'Fostriecin'
618757	'Piperidinium'		339875	'PHORBOL'
618770			348948	'Cyclodisone'
619042	'Cyclohexanone'		349051
620129	'Propanenitrile'		349155	'MARGETINE'
620325	'Spiro[cyclohexane-1'		350102
620514			351075	'1H-Azepine-1-carbothioic'
620515			351078	'Hydrazinecarbothioamide'
621179			351105
621812			352122	'Trimetrexate'
621888			352277	'COLCHICIDE.HCL'
622114			353451	'Mitozolamide'
622281	'4H-1-Benzothiopyran-4-one'		353527
622282	'4H-1-Benzothiopyran-4-one'		354646	'Morpholino-adriamycin'
622608			354670	'3-Azabicyclo[3.2.2]nonane-3-car'
622688			354843	'Albacarcin'
622700	'Methanaminium'		360239
623639			361128	'Skyrin'
623654	'Mercury'		362454	'4-Pyridazinecarbonitrile'
623758	'Naphth[2'		363812	'Tetraplatin'
624158			363997
624659			365360
624806	'.alpha.-Boswellic'		366140	'Pyrazoloacridine'
625133			366241	'Bispyridocarbazolium'
625154			368390	'DUP785-brequinar'
625492	'Bismuth'		372939
625495	'1-Piperidinecarbodithioic'		372944
625497	'4-Thiomorpholinecarbodithioic'		374998	'1-Piperazinecarbothioic'
625498	'4-Morpholinecarbodithioic'		375501	'1-[7'
625499	'Thiomorpholinecarbodithioic'		375575	'Cyclopentenylcytosine'
625501	'1-Piperidinecarbodithioic'		376128	'Dolastatin-10'
625502	'4-Morpholinecarbodithioic'		376739
625542			382034
625624			382035
625985			382049
626162	'Discorhabdin'		382053
626307	'Austrocortirubin'		382054	'1H-Benzotriazolium'
626482			383031	'Rutacridone'
626540			403170
626874	'Cyclopentanone'		409962	'Carmustine (BCNU)'
626876	'2-Cyclopenten-1-one'		600060	'Hydrazinecarbodithioic'
626878	'Cyclopentanone'		600288
626879	'Cyclopentanone'		602313
626880	'Cyclopentanone'		602341
627371			603084
627740			603578	'Platinum'
627745			605440
627777			606499	'CPT,20-ester (S)'
627991	'Benzo[g]pteridine-2'		609395	'Halichondrin B'
628114	9-N(N-chloroethyl-N-ethyl-1'		609397	'B817373K328'
628507	'1H-Benzo[f]pyrrolo[1'		610456	'CPT,20-ester (S)'
628593			613002
628930			613327	'Gemcitabine'
628995	'Androst-1-en-3-one'		615538
629266	9-N-(N-Bis-chloroethyl-N-1'		616362	'2-Methoxycarbonyl-3'
629874	'Benzenamine'		617573	'Benzoic'
629974	'7H-1'		617668	'B720389K237'
630128	'Trichlorotris-3-(t-butyl)pyrazo'		617823	'4-Morpholinepentanoic'
630602	'1-Piperidinecarboxylic'		617976	'Benzo(a)phenazine-8-carboxamide'
630605	'1-Piperidinecarboxylic'		617984
630609	'1-Piperidinecarboxylic'		617988	'Dibenzo[a'
631305	'cis-Dichlorobis(4-methoxyphenet'		618059	'1-Penten-3-one'
631306	'cis-Amminedichloro(4-methoxyphe'		618093
631366	'5-[2-(4-Methoxyphenyl)ethyl]-1'		618261	'2H-1-Benzopyran'
631526			618757	'Piperidinium'
631527			618759
632791	'Platinum'		618770
632839	'4-Piperidinone'		618939	'CPT,20-ester (S)'
632841	'4-Piperidinone'		619003	'MX2'
632862	'Tetrakisoxinatosilicon(IV)tetra'		619165
633912			619859	'1H-3-Benzazepin-2-one'
634784	'4-Piperidinone'		620480	'3-Aza-A-homoandrost-4a-en-4-one'
634785	'4-Piperidinone'		621179
634786	'4-Piperidinone'		621888
634791			622608
635448	'Copper'		622688
636092			623527
636675	'4-Piperidinone'		623654	'Mercury'
636676	'4-Piperidinone'		623758	'Naphth[2'
636679			623761	'Naphth[2'
637399			624158
637467			624285	'Benzamide'
638279			624659
638304	'Hydrazinecarbothioamide'		624806	'.alpha.-Boswellic'
638410	'(E)n-Methyl-[3-(4-methoxyphenyl'		624982
638498			625133
638634	'4-Piperidinone'		625495	'1-Piperidinecarbodithioic'
638635	'Propyl-1-aminium'		625497	'4-Thiomorpholinecarbodithioic'
638736	'Chlorotris(chinoline-8-olato)ti'		625498	'4-Morpholinecarbodithioic'
638748	'Tetrakis(8-chinolineolato)titan'		625499	'Thiomorpholinecarbodithioic'
639366	1-[[3-(Diethylamino)-2-hydrox'		625501	'1-Piperidinecarbodithioic'
639503	'Cyclopentanone'		625502	'4-Morpholinecarbodithioic'
639505	'Cyclopentanone'		625624
639511	'Cyclopentanone'		625985
639513	'Cyclopentanone'		626162	'Discorhabdin'
639514	'Cyclopentanone'		626307	'Austrocortirubin'
639516	'Cyclopentanone'		626369	'Illudin'
639517	'Cyclopentanone'		626370	'Illudin'
639518	'Cyclopentanone'		626482
639520	'Cyclohexanone'		626540
639521	'Cyclopentanone'		626874	'Cyclopentanone'
639541	'Cyclopentanone'		626876	'2-Cyclopenten-1-one'
639543	'Cyclopentanone'		626879	'Cyclopentanone'
639617			627168	'Pyrazolo-acridine'
639976	'Cyclopentanone'		627745
639978	'Cyclopentanone'		627777
639981			628083	'Lactose/Amide/PEG'
640192	'6-Phenylthio-7H-benzocyclohepte'		628114	9-N(N-chloroethyl-N-ethyl-1'
641158	'2-Chloro-1'		628115	9-N(N-chloroethyl-N-methyl-1'
641240			628507	'1H-Benzo[f]pyrrolo[1'
641281			628593
641283			628995	'Androst-1-en-3-one'
641285			629266	9-N-(N-Bis-chloroethyl-N-1'
641296			629874	'Benzenamine'
641297			630128	'Trichlorotris-3-(t-butyl)pyrazo'
641393	'5H-Naphtho[2'		630602	'1-Piperidinecarboxylic'
641394	'1H-Benzo[a]carbazole-1'		630605	'1-Piperidinecarboxylic'
641395	'1H-Benzo[a]carbazole-1'		630609	'1-Piperidinecarboxylic'
641594			631306	'cis-Amminedichloro(4-methoxyphe'
641691			631366	'5-[2-(4-Methoxyphenyl)ethyl]-1'
641820			631526
641821			631527
641822			631534
642684			632839	'4-Piperidinone'
642968			632841	'4-Piperidinone'
644751			633558	'(1'
645145			633907
645151			633912
645153			634784	'4-Piperidinone'
645157			634785	'4-Piperidinone'
645354	'[Bis(aminomethyl)cyclobutamethy'		634786	'4-Piperidinone'
645976			635448	'Copper'
645979			636092
645991			636675	'4-Piperidinone'
646159			636676	'4-Piperidinone'
646160			636984
646161			638279
646923			638407	'(E)Methyl-3-(4-methoxyphenyl)-2'
648147			638409	'(E)N-Ethyl-[3-(4-methoxyphenyl)'
648148			638410	'(E)n-Methyl-[3-(4-methoxyphenyl'
648150			638479
650717	'Stipiamide'		638484	'(4-Methoxyphenyl)-(3'
650718	'Roseophilin'		638485	'(Z)3'
650748			638494	'(E)'
653823			638498
653830			638634	'4-Piperidinone'
654379			638635	'Propyl-1-aminium'
654893			638643	'3-Piperidinone'
655360			638645
656280			638736	'Chlorotris(chinoline-8-olato)ti'
657278			638748	'Tetrakis(8-chinolineolato)titan'
658142			638855
658144			639365	'1-(3-Diethylamino-2-hydroxyprop'
658387			639366	1-[[3-(Diethylamino)-2-hydrox'
658450			639504	'Cyclopentanone'
659648			639505	'Cyclopentanone'
664316			639509	'Cyclopentanone'
665076			639511	'Cyclopentanone'
665487			639513	'Cyclopentanone'
665492			639514	'Cyclopentanone'
665925			639517	'Cyclopentanone'
665929			639518	'Cyclopentanone'
666569	'11.beta.-hydroxy'		639520	'Cyclohexanone'
667251			639521	'Cyclopentanone'
667252			639541	'Cyclopentanone'
668298			639543	'Cyclopentanone'
668844			639617
669887			639659	'N-(1-Cyano-2-methoxyethyl)doxor'
670226	'trans-2((1-(4-fluorphenyl-methy'		639754
670227	'trans-2-((1-(cyclohexyl-methyl)'		639829	'N-[4-(5-Bromo-2-pyrimidinyloxy)'
670283			639831
670329			639976	'Cyclopentanone'
671353			639978	'Cyclopentanone'
671399			639981
674066			640071
676864			640080
678040			640499	'Ethanol'
679265			640500
681279			640737
682809			641158	'2-Chloro-1'
685126			641240
685988			641245	'Benzenebutanamide'
686349			641296
686357			641297
687308			641484	'(Z)-3'
687311			641536
687330			641691
687352			641820
687524			641821
687527			641822
687969			642009	'Butanedioic'
688074			642049
688535			642061
688542			642968
689297			643833	'CPT,14-Cl (S)'
689449			644751
689530			644902	'Benzo[b]naphtho[2'
689534			645145
689725			645151
689727			645153
689965			645158
690568			645159
691033			645161
691081			645306
691219			645351	'[Bis(aminomethyl)diethylsilane]'
691369			645353	'[Bis(aminomethyl)cyclobutamethy'
691562			645354	'[Bis(aminomethyl)cyclobutamethy'
691564			645356	'[Bis(aminomethyl)cyclopentameth'
691578			645568
691696			645619
691894			645621
691895			645645
692008			645806
692391			645808
692400			645812
692577			645813
692578			645814
692579			645816
692581			645817
692584			645818
692756			645819
693633			645820
693869			645822
693882			645827
694071			645828
694489			645830
694490			645832
695263			645834
695801			645835
695805			645979
695931			645991
697268			646159
697524			646160
697784			646161
698031			646504
698035			646714
698048			646923
698088			646946	'Rhodium'
698148			647062	'Tris(N'
698291			647751
699477			647758
699479			647889	'N-(17.beta.-Dimethylamino-3.bet'
			647939
			648543	'N-(3'
			648581
			649900
			649910
			650396	'Tyloindicine'
			650599
			650718	'Roseophilin'
			650765	'4-Ethyl-N-(3'
			650766	'4-Ethyl-N-(3'
			650769	'4-Ethoxy-N-(3'
			650770	'4-Ethoxy-N-(3'
			650771	'4-Methylthio-N-(3'
			650772	'4-Methylthio-N-(3'
			651827
			652565
			652891
			652892
			652893
			653438	'11H-Benzo[g]pyrido[4'
			653823
			654236
			654261
			654379
			654968
			655360
			656156
			656158
			657278
			658142
			658144
			658450
			658867
			659648
			659687
			660654	'Butenolide'
			664177
			664264
			664311
			665364	'4-Quinolinamine'
			665484
			665487
			665488
			665491
			665492
			665493
			665496
			665497
			665500
			665925
			665929
			666214
			666217	'6H-1'
			666225
			666227
			666569	'11.beta.-hydroxy'
			667251
			667252
			667452
			668298
			668337
			668380	'nitrophenyl-azatoxin'
			669887
			670226	'trans-2((1-(4-fluorphenyl-methy'
			670227	'trans-2-((1-(cyclohexyl-methyl)'
			670283
			670289
			670329
			670692
			670766
			671169
			671170
			671172
			671399
			672215
			674066
			676427
			676816
			676863
			677396
			678040
			679265
			680715
			680717
			680734
			681279
			682809
			683257
			683791
			685124
			685126
			685988
			686349
			686357
			686367
			686518
			686963
			687006
			687308
			687311
			687330
			687344
			687352
			687454
			687524
			687527
			687849
			687850
			687969
			688304
			688542
			689224
			689227
			689297
			689449
			689529
			689534
			689600
			689602
			689620
			689725
			689727
			689736
			689965
			690021
			690023
			690290
			690435
			690568
			690635
			691033
			691039
			691081
			691219
			691272
			691273
			691276
			691416
			691578
			691696
			691845
			691894
			691895
			692008
			692574
			692576
			692577
			692578
			692579
			692580
			692581
			692738
			692754
			692756
			692758
			692759
			693086
			693131
			693224
			693323
			693414
			693442
			693623
			693633
			693869
			694071
			694253
			694263
			694452
			694489
			694490
			694500
			694562
			695263
			695368
			695589
			695801
			695805
			695840
			695913
			695931
			695935
			695938
			696073
			696078
			696124
			696250
			696251
			696660
			696661
			696853
			696885
			697096
			697130
			697131
			697138
			697168
			697189
			697268
			697275
			697471
			697524
			697653
			697782
			697784
			698031
			698091
			698131
			698148
			699477
			699479
