# Supplementary material for: A computational study of the Warburg effect identifies metabolic targets inhibiting cancer migration
Source: Mol Syst Biol. 2014 Aug 1;10(8):744. doi: 10.15252/msb.20134993 (PMC4299514; doi:10.15252/msb.20134993)
Supplement: Supplementary file 4 — Supplementary Dataset S4 [file msb0010-0744-SD4.xlsx]

## Sheet: Suppl. Dataset S4
	MDA-MB-231	MDA-MB-435s	BT549	A549			MDA-MB-231	MDA-MB-435s	BT549	A549
HK2	0.351548	0.939545	0.792474	0.815665		HK2	3.10726e-22	0.358845	0.00154816	0.0129066
TPI1	0.625281	0.729989	0.800285	0.944912		TPI1	6.59887e-14	0.048246	0.000937907	0.215977			Rho	P-value
GAPDH	0.5372	0.744531	0.648445	0.815912		GAPDH	3.94225e-16	0.066023	3.67837e-07	0.00152824		MDA-MB-231	0.737745	0.00106618
PGK1	0.492933	0.501466	0.763956	1.2267		PGK1	3.40862e-15	0.00932066	3.13852e-05	0.997573		MDA-MB-435s	-0.137255	0.598627
PGK2	0.484899	0.557644	0.844491	1.2411		PGK2	1.42956e-20	0.00256921	0.00962085	0.994975		BT549	-0.176471	0.496736
PHGDH	0.365419	0.63795	0.766049	0.94109		PHGDH	1.88679e-23	0.00836638	0.000182863	0.207779		A549	-0.0441176	0.868568
PGAM1	0.50001	0.504295	0.830233	0.70613		PGAM1	9.08064e-18	0.000437303	0.00261502	8.82833e-06
PGAM2	0.483489	0.759915	0.897306	0.607929		PGAM2	1.05074e-13	0.0532559	0.0350439	3.47566e-08
ENO1	1.01162	0.693949	0.658065	1.03091		ENO1	0.517567	0.0156942	3.08401e-07	0.624894
ENO2	1.05923	0.72561	1.06024	0.941399		ENO2	0.828334	0.0532509	0.854108	0.180274
ENO3	1.00933	0.751615	0.9618	1.14492		ENO3	0.500757	0.0846511	0.288478	0.970299
PKM2	1.20401	1.2663	1.20273	0.999115		PKM2	0.999516	0.986114	0.998912	0.465153
PSAT1	0.640663	0.573992	0.724008	0.835951		PSAT1	3.52385e-15	0.00543341	9.62045e-06	0.00642678
PSPH	0.525827	0.463348	0.863037	0.798582		PSPH	1.71597e-19	0.000398458	0.0175822	0.00244988
AHCY	0.482108	1.09289	0.955083	0.73832		AHCY	1.14093e-19	0.826971	0.273079	4.3259e-05
MAT1A	1.03907	0.674693	0.812157	0.704854		MAT1A	0.708431	0.00418966	0.000676128	6.9788e-06
MAT2A	0.871805	1.18484	0.838107	0.678158		MAT2A	0.0107913	0.857845	0.012395	3.61775e-06
siDNM2	0.493457	0.530186	0.737877	0.820409		siDNM2	5.80877e-20	0.0010649	2.50426e-05	0.00238567
	MDA-MB-231	MDA-MB-435s	BT549	A549			MDA-MB-231	MDA-MB-435s	BT549	A549
HK2	0.495233	0.732079	0.384313	0.758463		HK2	0.0243421	0.00706147	0.00507721	0.000713205
TPI1	1.02537	1.22677	0.593716	1.04438		TPI1	0.557982	0.773641	0.0239823	0.644954
GAPDH	0.990343	1.18523	1.32971	1.13984		GAPDH	0.480841	0.997007	0.986722	0.733386
PGK1	0.800458	1.01557	1.16982	0.901109		PGK1	0.11769	0.998934	0.844523	0.219901
PGK2	0.975099	1.05806	0.759923	1.02662		PGK2	0.41483	0.751101	0.051065	0.578124
PHGDH	0.790491	1.0764	0.812836	0.963985		PHGDH	0.0752783	0.80396	0.10597	0.415517
PGAM1	0.931729	1.09745	1.21733	1.13223		PGAM1	0.156674	0.945868	0.936428	0.701514
PGAM2	1.07388	1.01807	1.01498	1.19482		PGAM2	0.659691	0.602663	0.523183	0.719538
ENO1	1.09195	1.06141	1.09836	1.10112		ENO1	0.590457	0.995619	0.784088	0.71999
ENO2	1.37658	1.12222	1.12945	0.92462		ENO2	0.84674	0.900048	0.984896	0.231899
ENO3	1.17635	1.01393	0.946793	1.09553		ENO3	0.744321	0.590042	0.211718	0.969499
PKM2	1.12348	1.19826	1.37745	1.09346		PKM2	0.624384	0.962522	0.999755	0.958437
PSAT1	1.05565	0.989799	1.31226	1.06215		PSAT1	0.583354	0.434795	0.996373	0.705229
PSPH	1.24671	1.14856	1.18573	0.877748		PSPH	0.768692	0.884401	0.969967	0.0419587
AHCY	0.965439	0.696464	0.541791	0.938849		AHCY	0.437326	0.00796426	0.000505337	0.320717
MAT1A	1.28245	0.958416	1.00181	0.979013		MAT1A	0.838879	0.346089	0.510238	0.45982
MAT2A	0.336037	0.499159	0.465287	0.832547		MAT2A	0.000231394	0.000229427	0.00228069	0.186331
siDNM2	0.461446	0.870989	1.20893	0.847353		siDNM2	0.000844609	0.0119105	0.888104	0.0208048
